# Supplementary material for: MKX-AS1 Gene Expression Associated with Variation in Drug Response to Oxaliplatin and Clinical Outcomes in Colorectal Cancer Patients
Source: Pharmaceuticals (Basel). 2023 May 17;16(5):757. doi: 10.3390/ph16050757 (PMC10222429; doi:10.3390/ph16050757)
Supplement: Supplementary file 1 [file pharmaceuticals-16-00757-s001.zip]

Archive with 1 entries (1 files):
- pharmaceuticals-2305950-Supplementary.pdf
